# Supplementary material for: Integrated Analysis of Single-Cell and Bulk RNA Sequencing Reveals HSD3B7 as a Prognostic Biomarker and Potential Therapeutic Target in ccRCC
Source: Int J Mol Sci. 2024 Dec 1;25(23):12929. doi: 10.3390/ijms252312929 (PMC11641532; doi:10.3390/ijms252312929)
Supplement: Supplementary file 1 [file ijms-25-12929-s001.zip]

Archive with 6 entries (6 files):
- Figure legend.pdf
- Figure S1.pdf
- Figure S2.pdf
- Table S1_Overview of Single-cell RNA sequencing datasets analyzed in this study.xlsx
- Table S2_Sequences of siRNAs used in this study.xlsx
- Table S3_Sequences of primers used in this study.xlsx
