# Supplementary material for: Integrated Analysis of Single-Cell and Bulk RNA Sequencing Reveals HSD3B7 as a Prognostic Biomarker and Potential Therapeutic Target in ccRCC
Source: Int J Mol Sci. 2024 Dec 1;25(23):12929. doi: 10.3390/ijms252312929 (PMC11641532; doi:10.3390/ijms252312929)
Supplement: Supplementary file 1 [file ijms-25-12929-s001.zip › Table S1_Overview of Single-cell RNA sequencing datasets analyzed in this study.xlsx]

## Sheet: Sheet1
Table S1. Overview of Single-cell RNA sequencing datasets analyzed in this study
PMID	Series	Country	Sample ID	Sample Name	Phenotype category	Cell Number	Platform
	GSE178481	USA	GSM5392398	RCC-PR6-Normal	Normal
			GSM5392399	RCC-PR6-PTumor	Tumor
			GSM5392400	RCC-PR8-Normal	Normal
			GSM5392401	RCC-PR7-Ptumor	Tumor
			GSM5392402	RCC-PR9-Normal	Normal
			GSM5392405	RCC-PR5-Normal	Normal
			GSM5392406	RCC-PR5-PTumor1	Tumor
			GSM5392407	RCC-PR5-PTumor2	Tumor
			GSM5392408	RCC-PR5-PTumor3	Tumor
			GSM5392416	RCC-PR2-Normal	Normal
			GSM5392417	RCC-PR2-PTumor	Tumor
			GSM5392418	RCC-PR4-Normal	Normal
			GSM5392419	RCC-PR4-PTumor	Tumor
			GSM5392420	RCC-PR3-Normal	Normal
			GSM5392421	RCC-PR3-PTumor1	Tumor
			GSM5392422	RCC-PR3-PTumor2	Tumor
			GSM5392423	RCC-PR3-PTumor3	Tumor
35605062	GSE156632	China	GSM4735364	Patient #1t-scRNA	Tumor	1109	10x Chromium
			GSM4735365	Patient #1n-scRNA	Normal	1264	10x Chromium
			GSM4735366	Patient #2t-scRNA	Tumor	2334	10x Chromium
			GSM4735367	Patient #2n-scRNA	Normal	1602	10x Chromium
			GSM4735368	Patient #3t-scRNA	Tumor	16382	10x Chromium
			GSM4735369	Patient #3n-scRNA	Normal	9359	10x Chromium
			GSM4735371	Patient #4n-scRNA	Normal	630	10x Chromium
			GSM4735372	Patient #5t-scRNA	Tumor	9393	10x Chromium
			GSM4735373	Patient #5n-scRNA	Normal	6700	10x Chromium
			GSM4735374	Patient #6t-scRNA	Tumor	1280	10x Chromium
			GSM4735375	Patient #7t-scRNA	Tumor	4168	10x Chromium
34722263	GSE152938	China	GSM4630028	Patient 2 RCC single-cell RNA-seq	Tumor	10762	10x Chromium
			GSM4630029	Patient 3 RCC single-cell RNA-seq	Tumor	9837	10x Chromium
34099557	GSE159115	USA	GSM4819725	SI_18854	Tumor	1704	10x Chromium
			GSM4819727	SI_18855	Tumor	1660	10x Chromium
			GSM4819729	SI_19703	Tumor	3674	10x Chromium
			GSM4819734	SI_22368	Tumor	2872	10x Chromium
			GSM4819736	SI_22604	Tumor	1953	10x Chromium
			GSM4819737	SI_23459	Tumor	6453	10x Chromium
			GSM4819738	SI_23843	Tumor	3635	10x Chromium
34722263	GSE131685	China	GSM4145204	Patient 1 Kidney Homogenate	Normal	8164	10x Chromium
			GSM4145205	Patient 2 Kidney Homogenate	Normal	6499	10x Chromium
			GSM4145206	Patient 3 Kidney Homogenate	Normal	10741	10x Chromium
