# Supplementary material for: Integrated Analysis of Single-Cell and Bulk RNA Sequencing Reveals HSD3B7 as a Prognostic Biomarker and Potential Therapeutic Target in ccRCC
Source: Int J Mol Sci. 2024 Dec 1;25(23):12929. doi: 10.3390/ijms252312929 (PMC11641532; doi:10.3390/ijms252312929)
Supplement: Supplementary file 1 [file ijms-25-12929-s001.zip › Table S2_Sequences of siRNAs used in this study.xlsx]

## Sheet: Sheet1
Table S2. Sequences of siRNAs used in this study
Definition	sequences
si#NC	5’-UUCUCCGAACGUGUCACGUTT-3’
si-HSD3B7#1	5’-CCACCAGAUCAUGAGGGACUUTT-3’
si-HSD3B7#2	5’-CAGGUAUACUUCUGCUACGAUTT-3’
si-HSD3B7#3	5’-GCCAGUCCCAAGACCAUCCAUTT-3’
