# Supplementary material for: Integrated Analysis of Single-Cell and Bulk RNA Sequencing Reveals HSD3B7 as a Prognostic Biomarker and Potential Therapeutic Target in ccRCC
Source: Int J Mol Sci. 2024 Dec 1;25(23):12929. doi: 10.3390/ijms252312929 (PMC11641532; doi:10.3390/ijms252312929)
Supplement: Supplementary file 1 [file ijms-25-12929-s001.zip › Table S3_Sequences of primers used in this study.xlsx]

## Sheet: Sheet1
Table S3. Sequences of primers used in this study
Gene	Primer sequences
β-actin	F: 5’-CATGTACGTTGCTATCCAGGC-3’
	R: 5’-CTCCTTAATGTCACGCACGAT-3’
HSD3B7	F: 5’- GAACACGGTTCCTGGTCTAC-3’
	R: 5’- CTTCGTATGGGGTGTCTTCG-3’
